# Supplementary material for: SIRT1 Promotes Cisplatin Resistance in Bladder Cancer via Beclin1 Deacetylation-Mediated Autophagy
Source: Cancers (Basel). 2023 Dec 26;16(1):125. doi: 10.3390/cancers16010125 (PMC10778480; doi:10.3390/cancers16010125)
Supplement: Supplementary file 1 [file cancers-16-00125-s001.zip]

Archive with 1 entries (1 files):
- cancers-2711929-supplementary.pdf
